# Supplementary material for: Particle Size Effect of Cyetpyrafen Formulation in the Pesticide Transmission Process and Its Impact on Biological Activity
Source: Molecules. 2023 Nov 5;28(21):7432. doi: 10.3390/molecules28217432 (PMC10648920; doi:10.3390/molecules28217432)
Supplement: Supplementary file 1 [file molecules-28-07432-s001.zip]

Archive with 1 entries (1 files):
- molecules-2668282-supplementary.pdf
